# Supplementary material for: Recombinant human growth hormone and brain neoplasm association: a pharmacovigilance and Mendelian randomization analysis based on US FAERS, Japanese JADER, and Canadian CVARD
Source: Front Pharmacol. 2025 Jul 29;16:1630843. doi: 10.3389/fphar.2025.1630843 (PMC12339429; doi:10.3389/fphar.2025.1630843)
Supplement: Supplementary file 1 [file DataSheet1.zip]

Archive with 28 entries (24 files):
- The data involved in the research - 2/
- The data involved in the research - 2/Logistic regression data/
- The data involved in the research - 2/Logistic regression data/.RData
- The data involved in the research - 2/Logistic regression data/.Rhistory
- The data involved in the research - 2/Logistic regression data/Final_logistic_Multivariate_Model.csv.csv
- The data involved in the research - 2/Logistic regression data/logistic regression code.R
- The data involved in the research - 2/Logistic regression data/Univariate_logistic_Results_Summary.csv
- The data involved in the research - 2/Mendel Randomization/
- The data involved in the research - 2/Mendel Randomization/leave-one-out map.png
- The data involved in the research - 2/Mendel Randomization/Mendelian09.forest.R
- The data involved in the research - 2/Mendel Randomization/outcome.csv
- The data involved in the research - 2/Mendel Randomization/Positive control outcome.csv
- The data involved in the research - 2/Mendel Randomization/Rplot-4.png
- The data involved in the research - 2/Mendel Randomization/Scatter plots.png
- The data involved in the research - 2/Mendel Randomization/SNP.csv
- The data involved in the research - 2/Original data.xlsx
- The data involved in the research - 2/Supplementary materials--2025.7.9.docx
- The data involved in the research - 2/Volcano map/
- The data involved in the research - 2/Volcano map/.RData
- The data involved in the research - 2/Volcano map/.Rhistory
- The data involved in the research - 2/Volcano map/CVARD-data.xlsx
- The data involved in the research - 2/Volcano map/CVARD.png
- The data involved in the research - 2/Volcano map/FAERS-data.xlsx
- The data involved in the research - 2/Volcano map/FAERS.png
- The data involved in the research - 2/Volcano map/JADER-data.xlsx
- The data involved in the research - 2/Volcano map/JADER.png
- The data involved in the research - 2/Volcano map/~$信号值结果.xlsx
- The data involved in the research - 2/Volcano map/火山图代码.R
