# Supplementary material for: Recombinant human growth hormone and brain neoplasm association: a pharmacovigilance and Mendelian randomization analysis based on US FAERS, Japanese JADER, and Canadian CVARD
Source: Front Pharmacol. 2025 Jul 29;16:1630843. doi: 10.3389/fphar.2025.1630843 (PMC12339429; doi:10.3389/fphar.2025.1630843)
Supplement: Supplementary file 1 [file DataSheet1.zip › The data involved in the research - 2/Logistic regression data/Final_logistic_Multivariate_Model.csv.csv]

Dependent: y		0	1	OR (multivariable)	OR	OR_CI	OR_UI
AGE	0	7766 (99.8)	13 (0.2)	-
	1	734 (99.3)	5 (0.7)	3.71 (1.09-13.34, p=0.048)	3.71	1.09	13.34
	2	857 (99.3)	6 (0.7)	3.78 (1.02-14.62, p=0.049)	3.78	1.02	14.62
	3	523 (99.6)	2 (0.4)	2.08 (0.27-10.40, p=0.413)	2.08	0.27	10.4
SEX	0	3942 (99.7)	13 (0.3)	-
	1	5938 (99.8)	13 (0.2)	0.82 (0.36-1.87, p=0.635)	0.82	0.36	1.87
