# Supplementary material for: Recombinant human growth hormone and brain neoplasm association: a pharmacovigilance and Mendelian randomization analysis based on US FAERS, Japanese JADER, and Canadian CVARD
Source: Front Pharmacol. 2025 Jul 29;16:1630843. doi: 10.3389/fphar.2025.1630843 (PMC12339429; doi:10.3389/fphar.2025.1630843)
Supplement: Supplementary file 1 [file DataSheet1.zip › The data involved in the research - 2/Logistic regression data/logistic regression code.R]

library(dplyr)
library(readxl)
library(MASS)
library(ggplot2)
# install.packages("finalfit")
library(finalfit)
# install.packages("forestploter")
library(forestploter)
library(stringr)
#install.packages("ggsave")
#install.packages("MASS")
#####drug1
setwd("C:/Users/徐寅鹏/Desktop")
list.files()
df1 <- read.csv("demo.csv")
df2 <- read.csv("outc.csv")

################
table(df2$PT)
df2$PT <- factor(df2$PT,levels = c("target_PT","NO_target_PT"))
df2 <- df2 %>% arrange(primaryid,PT) %>% distinct(primaryid,.keep_all = T) %>% mutate(y=case_when(PT=="target_PT"~1,
                                                                                                TRUE~0))
################
# hebing <- df2 %>% filter( DRUGNAME %in% c("AFINITOR")) %>% distinct(primaryid) %>% mutate(hebing=1)
# df2 <- left_join(df2,hebing,by="primaryid") %>% mutate(hebing=case_when(hebing==1~1,
#                                                                         TRUE~0))
# df2 <- df2 %>% filter(ROLE_COD=="PS") %>% distinct(primaryid,.keep_all = T)
####################################
# df3 <- df3 %>% mutate(illness=case_when(INDI_PT %in% c("METASTASES TO BONE")~1,
#                                         TRUE~0))
# df3 <- df3 %>%distinct(primaryid,DRUG_SEQ,.keep_all = T)
#######################
# df4 <- df4 %>% mutate(OUT=case_when(OUTC_COD %in% c("DE")~1,
                                    TRUE~0)) %>% arrange(primaryid,-OUT) %>% distinct(primaryid,.keep_all = T)
###################
# df6 <- df6 %>%distinct(primaryid,DRUG_SEQ,.keep_all = T)
###########################################

df1 <- left_join(df1,df2,by="primaryid")
# names(df3)
# df1 <- left_join(df1,df3,by=c("primaryid","DRUG_SEQ"))
# df1 <- left_join(df1,df4,by=c("primaryid"))
# df1 <- left_join(df1,df6,by=c("primaryid","DRUG_SEQ"))
# df1 <- df1 %>% mutate(DRUG=1)
drug1 <- df1


################合并所有数据
DF <- rbind(drug1)
names(DF)
###
DF$START_DT <-  as.Date(as.character(DF$START_DT),format ="%Y%m%d")
DF$EVENT_DT <-  as.Date(as.character(DF$EVENT_DT),format ="%Y%m%d")
DF <- DF%>% dplyr::mutate(TIME=difftime(DF$EVENT_DT,DF$START_DT,units = "days"))
DF$TIME <- as.numeric(DF$TIME)

######################################################
DF1 <- DF %>% dplyr::select(AGE,SEX,y,WT)
DF1 <- na.omit(DF1)
######################################################
DF1 <- DF1 %>% mutate(NUMDAYS=case_when((NUMDAYS>0)&(NUMDAYS<30)~1,
                                   (NUMDAYS>31)&(NUMDAYS<60)~2,
                                   (NUMDAYS>61)&(NUMDAYS<90)~3,
                                   (NUMDAYS>91)&(NUMDAYS<120)~4,
                                   NUMDAYS>=120~5,
                                   TRUE~NA))
DF1$NUMDAYS <- as.factor(DF1$NUMDAYS)

############
table(DF1$SEX)
DF1 <- DF1 %>% mutate(SEX=case_when(SEX=="F"~0,
                                    SEX=="M"~1,
                                    TRUE~NA))
DF1$SEX <- as.factor(DF1$SEX)
##############
DF1 <- DF1 %>% mutate(WT=case_when(WT<30~0,
                                   (WT>=30)&(WT<60)~1,
                                   (WT>=60)&(WT<80)~2,
                                   WT>=80~3,
                                   TRUE~NA))
DF1$WT <- as.factor(DF1$WT)
################
DF1 <- DF1 %>% mutate(AGE=case_when((AGE<18)~0,
                                    (AGE>=18)&(AGE<65)~1,
                                    (AGE>=65)~2,
                                        TRUE~NA))
DF1$AGE <- as.factor(DF1$AGE)
#######
DF1$DRUG <- as.factor(DF1$DRUG)
###
DF1$y <- as.factor(DF1$y)

#######一键实现逻辑回归
run_logistic_regression <- function(data, outcome_var, predictor_vars, output_dir,xlim1,ticks_at1,multi_predictor_vars,
                                    width1,height1) {
# 确保输出目录存在
  if (!dir.exists(output_dir)) {
    dir.create(output_dir, recursive = TRUE)
  }
  
  explanatory = predictor_vars
  explanatory_multi = predictor_vars
  dependent = outcome_var
  data%>%
    finalfit(dependent, explanatory, explanatory_multi) -> t4
  library(stringr)
  t4 <- t4[,c(1:5)]
  
  t4$OR <- sub("\\s*([0-9.]+).*", "\\1", t4$`OR (univariable)`)
  t4$OR_CI <- sub(".*?\\(([^-]+)-.*", "\\1", t4$`OR (univariable)`)
  t4$OR_UI <- str_extract(t4$`OR (univariable)`,"(?<=-)[0-9.]+(?=,)")
  t4$OR <- gsub("-",NA,t4$OR)
  t4$OR_CI <- gsub("-",NA,t4$OR_CI)
  t4$OR_UI <- gsub("-",NA,t4$OR_UI)
  write.csv(t4, file.path(output_dir, "Univariate_logistic_Results_Summary.csv"),
            row.names = FALSE,na="")
  t4$group <- t4$` `
  t4$` ` <- paste(rep(" ", nrow(t4)), collapse = " ")
  t4$character <- t4$`Dependent: status`
  colnames(t4)
  t4$OR <- as.numeric(t4$OR)
  t4$OR_CI <- as.numeric(t4$OR_CI)
  t4$OR_UI <- as.numeric(t4$OR_UI)
  p <- forest(t4[,c(1,9,3,4,2,5)],
              est = t4$OR,       #效应值
              lower = t4$OR_CI,     #可信区间下限
              upper = t4$OR_UI,      #可信区间上限
              # sizes = dt$se,     #黑框的大小
              ci_column =5,   #在那一列画森林图，要选空的那一列
              ref_line = 1,
              # arrow_lab = c(" ", ""),
              xlim = xlim1,
              ticks_at = ticks_at1,
              footnote = " ")
  QQQQ=paste(output_dir, "/单因逻辑回归森林图.png", sep="")
  ggsave(QQQQ,p,width =width1,height =height1,dpi = 600)
  
  # 使用所有预测变量创建一个全模型
  full_formula <- as.formula(paste(outcome_var, "~", paste(predictor_vars, collapse = " + ")))
  full_model <- glm(full_formula, data = data, family = binomial())
  
  # 使用逐步法进行变量选择
  step_model <- stepAIC(full_model, selection="bidirection",select = c("AIC"),method="efron",sle=0.05,sls=0.05,trace = FALSE)
  
  # 基于筛选后的模型进行多因素逻辑回归
  final_model <- glm(formula(step_model), data = data, family = binomial())
  final_model_summary <- summary(final_model)
  if(!missing(multi_predictor_vars)){
    data%>%
      finalfit(dependent, multi_predictor_vars, multi_predictor_vars) -> t4
    library(stringr)
    t4 <- t4[,c(1:4,6)]
    
    t4$OR <- sub("\\s*([0-9.]+).*", "\\1", t4$`OR (multivariable)`)
    t4$OR_CI <- sub(".*?\\(([^-]+)-.*", "\\1", t4$`OR (multivariable)`)
    t4$OR_UI <- str_extract(t4$`OR (multivariable)`,"(?<=-)[0-9.]+(?=,)")
    t4$OR <- gsub("-",NA,t4$OR)
    t4$OR_CI <- gsub("-",NA,t4$OR_CI)
    t4$OR_UI <- gsub("-",NA,t4$OR_UI)
    write.csv(t4, file.path(output_dir, "Final_logistic_Multivariate_Model.csv.csv"),
              row.names = FALSE,na="")
    t4$group <- t4$` `
    t4$` ` <- paste(rep(" ", nrow(t4)), collapse = " ")
    t4$character <- t4$`Dependent: status`
    colnames(t4)
    t4$OR <- as.numeric(t4$OR)
    t4$OR_CI <- as.numeric(t4$OR_CI)
    t4$OR_UI <- as.numeric(t4$OR_UI)
    p <- forest(t4[,c(1,9,3,4,2,5)],
                est = t4$OR,       #效应值
                lower = t4$OR_CI,     #可信区间下限
                upper = t4$OR_UI,      #可信区间上限
                # sizes = dt$se,     #黑框的大小
                ci_column =5,   #在那一列画森林图，要选空的那一列
                ref_line = 1,
                # arrow_lab = c(" ", ""),
                xlim = xlim1,
                ticks_at = ticks_at1,
                footnote = " ")
    QQQQ=paste(output_dir, "/多因逻辑回归森林图.png", sep="")
    ggsave(QQQQ,p,width=width1,height=height1,dpi = 600)
    
  }
  # 将多因素逻辑回归结果输出到CSV文件
  final_output_path <- file.path(output_dir, "基于逐步法筛选得到的协变量.csv")
  write.csv(coef(final_model_summary), final_output_path)
}

names(DF1)
DF1$y <- as.factor(DF1$y)

run_logistic_regression(data=DF1, outcome_var=c("y"), predictor_vars=c("AGE","SEX", "WT"), 
                        output_dir="C:/Users/徐寅鹏/Desktop",
                        xlim1=c(0,5),ticks_at1=c(0,1,5),
                        #multi_predictor_vars=c("AGE","SEX", "WT"),
                        width1=10,height1=10)

run_logistic_regression(data=DF1, outcome_var=c("y"), predictor_vars=c("AGE","SEX", "WT"), 
                        output_dir="C:/Users/徐寅鹏/Desktop",
                        xlim1=c(0,5),ticks_at1=c(0,1,5),
                        multi_predictor_vars=c("AGE","SEX", "WT"),
                        width1=10,height1=10)
