# Supplementary material for: Recombinant human growth hormone and brain neoplasm association: a pharmacovigilance and Mendelian randomization analysis based on US FAERS, Japanese JADER, and Canadian CVARD
Source: Front Pharmacol. 2025 Jul 29;16:1630843. doi: 10.3389/fphar.2025.1630843 (PMC12339429; doi:10.3389/fphar.2025.1630843)
Supplement: Supplementary file 1 [file DataSheet1.zip › The data involved in the research - 2/Logistic regression data/Univariate_logistic_Results_Summary.csv]

Dependent: y		0	1	OR (univariable)	OR	OR_CI	OR_UI
AGE	0	7766 (99.8)	13 (0.2)	-
	1	734 (99.3)	5 (0.7)	4.07 (1.30-10.82, p=0.008)	4.07	1.3	10.82
	2	857 (99.3)	6 (0.7)	4.18 (1.47-10.61, p=0.004)	4.18	1.47	10.61
	3	523 (99.6)	2 (0.4)	2.28 (0.36-8.30, p=0.278)	2.28	0.36	8.3
SEX	0	3942 (99.7)	13 (0.3)	-
	1	5938 (99.8)	13 (0.2)	0.66 (0.30-1.45, p=0.297)	0.66	0.3	1.45
