# Supplementary material for: Recombinant human growth hormone and brain neoplasm association: a pharmacovigilance and Mendelian randomization analysis based on US FAERS, Japanese JADER, and Canadian CVARD
Source: Front Pharmacol. 2025 Jul 29;16:1630843. doi: 10.3389/fphar.2025.1630843 (PMC12339429; doi:10.3389/fphar.2025.1630843)
Supplement: Supplementary file 1 [file DataSheet1.zip › The data involved in the research - 2/Mendel Randomization/Mendelian09.forest.R]

pFilter=1       #pvalue????????
setwd("C:\\Users\\lexb\\Desktop\\Mendelian\\09.forest")     #???ù???Ŀ¼

############????ɭ??ͼ????############
bioForest=function(inputFile=null, forestFile=null, forestCol=null){
    #??ȡ?????ļ?
	rt=read.csv(inputFile, header=T, sep=",", check.names=F)
	row.names(rt)=rt$method
	rt=rt[rt$pval<pFilter,]
	method <- rownames(rt)
	or <- sprintf("%.3f",rt$"or")
	orLow  <- sprintf("%.3f",rt$"or_lci95")
	orHigh <- sprintf("%.3f",rt$"or_uci95")
	OR <- paste0(or,"(",orLow,"-",orHigh,")")
	pVal <- ifelse(rt$pval<0.001, "<0.001", sprintf("%.3f", rt$pval))
		
	#????ͼ??
	pdf(file=forestFile, width=7, height=4.6)
	n <- nrow(rt)
	nRow <- n+1
	ylim <- c(1,nRow)
	layout(matrix(c(1,2),nc=2),width=c(3.5,2))
		
	#????ɭ??ͼ???ߵ???Ϣ
	xlim = c(0,3)
	par(mar=c(4,2.5,2,1))
	plot(1,xlim=xlim,ylim=ylim,type="n",axes=F,xlab="",ylab="")
	text.cex=0.8
	text(0,n:1,method,adj=0,cex=text.cex)
	text(1.9,n:1,pVal,adj=1,cex=text.cex);text(1.9,n+1,'pvalue',cex=1,font=2,adj=1)
	text(3.1,n:1,OR,adj=1,cex=text.cex);text(2.7,n+1,'OR',cex=1,font=2,adj=1)
		
	#?????ұߵ?ɭ??ͼ
	par(mar=c(4,1,2,1),mgp=c(2,0.5,0))
	xlim = c(min(as.numeric(orLow)*0.975,as.numeric(orHigh)*0.975,0.9),max(as.numeric(orLow),as.numeric(orHigh))*1.025)
	plot(1,xlim=xlim,ylim=ylim,type="n",axes=F,ylab="",xaxs="i",xlab="OR")
	arrows(as.numeric(orLow),n:1,as.numeric(orHigh),n:1,angle=90,code=3,length=0.05,col="darkblue",lwd=3)
	abline(v=1, col="black", lty=2, lwd=2)
	boxcolor = ifelse(as.numeric(or)>1, forestCol, forestCol)
	points(as.numeric(or), n:1, pch = 15, col = boxcolor, cex=2)
	axis(1)
	dev.off()
}

#???ú???,????ɭ??ͼ
bioForest(inputFile="table.MRresult.csv", forestFile="forest.pdf", forestCol="red")


######??????ѧ??: https://www.biowolf.cn/
######?γ?��??1: https://shop119322454.taobao.com
######?γ?��??2: https://ke.biowolf.cn
######?γ?��??3: https://ke.biowolf.cn/mobile
######?⿡??ʦ????: seqbio@foxmail.com
######?⿡??ʦ΢??: eduBio


setwd("C:/Users/徐寅鹏/Desktop")
library(grid)
library(forestploter)
dt <- read.csv("dt.csv", header=TRUE, fileEncoding="GBK")####导入数据
dt<-dt[,1:9]#（3,5） ####选择需要的列
dt$` ` <- paste(rep(" ", 20), collapse = " ")####设置空的列
dt$'OR(95%CI)'<-ifelse(is.na(dt$or),"",
                       sprintf('%.2f(%.2f to %.2f)',
                               dt$or,dt$or_lci95,dt$or_uci95))
###write.csv(dt,file="dt.csv")
###dt <- read.csv("dt.csv", header=TRUE, fileEncoding="GBK")

dt<-dt[,1:9]#（3,5） ####选择需要的列
dt[is.na(dt)]<-" " ####将数据中的缺失值（NA)替换为空格

tm<-forest_theme(base_size =10,#基础大小
                 #可信区间点的形状，线型、颜色、宽度
                 ci_pch=20,##点的形状
                 ci_col="#4575b4",##762a83
                 ci_lty=1, ##线的形状
                 ci_lwd=2.3,###线的宽度
                 ci_Theight=0.2,#可信区间两端加短竖线
                 
                 refline_lwd =1.5,
                 refline_lty = "dashed",
                 refline_col = "red",
                 
                 #汇总菱形的填充色和边框色
                 summary_fi11 ="#4575b4",
                 summary_co1 = "#4575b4",
                 
                 #脚注大小、字体、颜色
                 footnote_cex = 1.1,
                 footnote_fontface = "italic",
                 footnote_col = "blue")

p<-forest(dt[,c(1:4,8:9)],#选择数据1-3列和8-9列作为森林图元素
           est =dt$or,#HR
           lower=dt$or_lci95,#可信区间下限
           upper=dt$or_uci95,#可信区间上限
           sizes=0.6,#点估计框大小，用标准误映射
           ci_column=5,#可信区间在第几列展示
           ref_line = 1,
           xlim = c(0,4),
           ticks_at = c(0,1,2,3,4),
           arrow_lab = c('protective factor','risk factor'),
           footnote = 'p<0.05 was considered statistically significant',
           theme =tm)#主题

print(p)
png(filename ='forest2.tif',width=4500,height =2800,res =350) #tif格式 设置分辨率
print(p)
dev.off()
