# Supplementary material for: Recombinant human growth hormone and brain neoplasm association: a pharmacovigilance and Mendelian randomization analysis based on US FAERS, Japanese JADER, and Canadian CVARD
Source: Front Pharmacol. 2025 Jul 29;16:1630843. doi: 10.3389/fphar.2025.1630843 (PMC12339429; doi:10.3389/fphar.2025.1630843)
Supplement: Supplementary file 1 [file DataSheet1.zip › The data involved in the research - 2/Mendel Randomization/outcome.csv]

	id.exposure	id.outcome	outcome	exposure	method	nsnp	b	se	pval	lo_ci	up_ci	or		or_lci95		or_uci95
1	prot-a-1209	ebi-a-GCST90018580	Brain tumor || id:ebi-a-GCST90018580	|| id:prot-a-1209	MR Egger	9	0.00946941135947327	0.38048631863451	0.980839193509493	-0.736283773	0.755222595883113	1.00951438809084	(	0.478890277695688	,	2.12808517363561	)	1.00951438809084(0.478890277695688,2.12808517363561)
2	prot-a-1209	ebi-a-GCST90018580	Brain tumor || id:ebi-a-GCST90018580	|| id:prot-a-1209	Weighted median	9	0.25290108215895	0.188043196056528	0.178654459618723	-0.115663582	0.621465746429745	1.28775588850195	(	0.890774845487855	,	1.86165475683504	)	1.28775588850195(0.890774845487855,1.86165475683504)
3	prot-a-1209	ebi-a-GCST90018580	Brain tumor || id:ebi-a-GCST90018580	|| id:prot-a-1209	Inverse variance weighted	9	0.34732155535698	0.174168126883589	0.0461330392805993	0.00595202666514522	0.688691084048815	1.41527174041996	(	1.00596977517158	,	1.99110763431208	)	1.41527174041996(1.00596977517158,1.99110763431208)
4	prot-a-1209	ebi-a-GCST90018580	Brain tumor || id:ebi-a-GCST90018580	|| id:prot-a-1209	Simple mode	9	0.510507636142049	0.303342838296467	0.130886228201513	-0.084044327	1.10505959920312	1.66613677154794	(	0.919390501443556	,	3.01940441754131	)	1.66613677154794(0.919390501443556,3.01940441754131)
5	prot-a-1209	ebi-a-GCST90018580	Brain tumor || id:ebi-a-GCST90018580	|| id:prot-a-1209	Weighted mode	9	0.246983567587945	0.184543605544887	0.217571127431126	-0.114721899	0.608689034455923	1.28015807652042	(	0.891614067945535	,	1.83802023745164	)	1.28015807652042(0.891614067945535,1.83802023745164)
