# Supplementary material for: Recombinant human growth hormone and brain neoplasm association: a pharmacovigilance and Mendelian randomization analysis based on US FAERS, Japanese JADER, and Canadian CVARD
Source: Front Pharmacol. 2025 Jul 29;16:1630843. doi: 10.3389/fphar.2025.1630843 (PMC12339429; doi:10.3389/fphar.2025.1630843)
Supplement: Supplementary file 1 [file DataSheet1.zip › The data involved in the research - 2/Mendel Randomization/Positive control outcome.csv]

Outcome	Methods	nSNP	P.value	or	or_lci95	or_uci95		OR(95%CI)
	MR Egger	16	0.097	0.791	0.612	1.024		0.79(0.61 to 1.02)
	Weighted median	16	0.009	0.813	0.696	0.696		0.81(0.70 to 0.70)
Brain Neoplasm	Inverse variance weighted	16	1.331e-06	0.773	0.697	0.858		0.77(0.70 to 0.86)
	Simple mode	16	0.245	0.857	0.667	1.101		0.86(0.67 to 1.10)
	Weighted mode	16	0.263	0.863	0.673	1.106		0.86(0.67 to 1.11)
