# Supplementary material for: Recombinant human growth hormone and brain neoplasm association: a pharmacovigilance and Mendelian randomization analysis based on US FAERS, Japanese JADER, and Canadian CVARD
Source: Front Pharmacol. 2025 Jul 29;16:1630843. doi: 10.3389/fphar.2025.1630843 (PMC12339429; doi:10.3389/fphar.2025.1630843)
Supplement: Supplementary file 1 [file DataSheet1.zip › The data involved in the research - 2/Mendel Randomization/SNP.csv]

	samplesize.exposure	pos.exposure	se.exposure	pval.exposure	chr.exposure	beta.exposure	id.exposure	SNP	effect_allele.exposure	other_allele.exposure	eaf.exposure	exposure	mr_keep.exposure	pval_origin.exposure	data_source.exposure
1	3301	29179467	0.0497	1.90546e-06	1	0.2367	prot-a-1209	rs113740320	T	G	0.06699	|| id:prot-a-1209	TRUE	reported	igd
2	3301	3955107	0.0944	3.89045e-06	2	-0.4357	prot-a-1209	rs149451734	A	G	0.02162	|| id:prot-a-1209	TRUE	reported	igd
3	3301	163010686	0.0843	2.18776e-06	2	0.3993	prot-a-1209	rs17762054	C	T	0.02211	|| id:prot-a-1209	TRUE	reported	igd
4	3301	182498876	0.0259	3.63078e-06	4	-0.1198	prot-a-1209	rs10004661	A	C	0.34907	|| id:prot-a-1209	TRUE	reported	igd
5	3301	179052399	0.029	1.23027e-06	4	0.1407	prot-a-1209	rs1380012	C	T	0.75385	|| id:prot-a-1209	TRUE	reported	igd
6	3301	91502332	0.0263	3.63078e-06	6	0.1216	prot-a-1209	rs7757428	G	A	0.32895	|| id:prot-a-1209	TRUE	reported	igd
7	3301	32793981	0.0299	4.67735e-06	6	-0.137	prot-a-1209	rs1044043	C	A	0.78396	|| id:prot-a-1209	TRUE	reported	igd
8	3301	141901195	0.1016	2.63027e-06	8	-0.4771	prot-a-1209	rs62521900	T	G	0.01852	|| id:prot-a-1209	TRUE	reported	igd
9	3301	11128104	0.0323	7.76247e-07	8	0.1593	prot-a-1209	rs13252141	T	C	0.19011	|| id:prot-a-1209	TRUE	reported	igd
10	3301	122676273	0.0258	4.67735e-07	9	0.1299	prot-a-1209	rs7873013	T	G	0.6277	|| id:prot-a-1209	TRUE	reported	igd
11	3301	28313517	0.0281	2.95121e-06	14	-0.1313	prot-a-1209	rs7142713	A	G	0.27272	|| id:prot-a-1209	TRUE	reported	igd
12	3301	71191423	0.0252	1.69824e-06	14	-0.1205	prot-a-1209	rs3742848	T	C	0.5992	|| id:prot-a-1209	TRUE	reported	igd
13	3301	98631091	0.0589	3.01995e-06	15	0.2749	prot-a-1209	rs73469695	C	T	0.0481	|| id:prot-a-1209	TRUE	reported	igd
14	3301	31725945	0.0896	2.34423e-06	16	0.4228	prot-a-1209	rs145701180	G	A	0.02487	|| id:prot-a-1209	TRUE	reported	igd
15	3301	81890435	0.0318	1.8197e-06	16	-0.1517	prot-a-1209	rs58124292	A	G	0.20348	|| id:prot-a-1209	TRUE	reported	igd
16	3301	38334734	0.0856	4.89779e-06	20	-0.391	prot-a-1209	rs59902361	A	G	0.02218	|| id:prot-a-1209	TRUE	reported	igd
