# Supplementary material for: Recombinant human growth hormone and brain neoplasm association: a pharmacovigilance and Mendelian randomization analysis based on US FAERS, Japanese JADER, and Canadian CVARD
Source: Front Pharmacol. 2025 Jul 29;16:1630843. doi: 10.3389/fphar.2025.1630843 (PMC12339429; doi:10.3389/fphar.2025.1630843)
Supplement: Supplementary file 1 [file DataSheet1.zip › The data involved in the research - 2/Original data.xlsx]

## Sheet: FAERS
脑肿瘤
FDA_DT	EVENT_DT	AGE	AGE_COD	WT	WT_COD	SEX	OCCP_COD	REPORTER_COUNTRY1	GetDataYear	Number	REPORTER_COUNTRY	OUTC_COD
20140710	2012	14	YR	NA	NA	M	CN	AR	143	43231	ARGENTINA	OT
20140827	NA	NA	NA	NA	NA	M	OT	GB	143	520206	UNITED KINGDOM	OT
20140930	20140829	15	YR	39.4	KG	M	OT	US	143	10515045	UNITED STATES	HO
20141126	NA	NA	NA	NA	NA	F	CN	US	144	10515045	UNITED STATES	OT
20141202	NA	13	YR	50	KG	F	CN	TR	144	40249	TURKEY	OT
20150107	NA	10	YR	NA	NA	M	CN	TR	151	40249	TURKEY	OT
20141223	1994	NA	NA	NA	NA	F	CN	US	144	10515045	UNITED STATES	OT
20150126	NA	NA	NA	NA	NA	F	CN	US	151	10515045	UNITED STATES	OT
20150313	20150106	7	YR	NA	NA	M	CN	AR	151	43231	ARGENTINA	OT
20150212	20150208	19	YR	NA	NA	M	PH	US	151	10515045	UNITED STATES	DE
20150226	NA	NA	NA	NA	NA	M	CN	CO	151	57221	COLOMBIA	LT
20150310	NA	NA	NA	NA	NA	NA	OT	TR	151	40249	TURKEY	OT
20150413	NA	9	YR	NA	NA	M	OT	IT	152	221243	ITALY	DE
20150811	2013	73	YR	91	KG	F	CN	US	153	10515045	UNITED STATES	HO
20151002	2015	8	YR	NA	NA	F	CN	US	154	10515045	UNITED STATES	OT
20150521	2014	NA	NA	NA	NA	F	CN	COUNTRY NOT SPECIFIED	152	677642	COUNTRY NOT SPECIFIED	OT
20150708	NA	8	YR	NA	NA	F	CN	TR	153	40249	TURKEY	OT
20150706	NA	NA	NA	NA	NA	F	CN	US	153	10515045	UNITED STATES	OT
20150721	20140731	33	YR	NA	NA	F	MD	JP	153	450340	JAPAN	HO
20150924	NA	NA	NA	39	KG	F	CN	TR	153	40249	TURKEY	OT
20151110	20151022	11	YR	53.2	KG	F	OT	US	154	10515045	UNITED STATES	HO
20160119	201410	11	YR	NA	NA	M	OT	FR	161	434254	FRANCE	HO
20160128	20160112	12	YR	NA	NA	F	CN	PE	161	6658	PERU	OT
20160216	NA	NA	NA	NA	NA	NA	OT	GR	161	29002	GREECE	OT
20160301	NA	21	YR	NA	NA	M	OT	US	161	10515045	UNITED STATES	HO
20160310	NA	21	YR	NA	NA	M	OT	US	161	10515045	UNITED STATES	HO
20160310	201601	16	YR	NA	NA	M	CN	EC	161	2705	ECUADOR	OT
20160317	NA	7	YR	NA	NA	M	CN	JP	161	450340	JAPAN	OT
20160401	2015	NA	NA	NA	NA	M	CN	TR	162	40249	TURKEY	OT
20160506	NA	NA	NA	NA	NA	NA	MD	JP	162	450340	JAPAN	OT
20160506	201512	14	YR	NA	NA	F	OT	US	162	10515045	UNITED STATES	OT
20160512	NA	NA	NA	NA	NA	NA	MD	JP	162	450340	JAPAN	OT
20160512	NA	NA	NA	NA	NA	NA	OT	JP	162	450340	JAPAN	OT
20160823	NA	NA	NA	NA	NA	M	OT	GB	163	520206	UNITED KINGDOM	HO
20161102	201608	9	YR	NA	NA	NA	MD	FR	164	434254	FRANCE	HO
20160912	NA	9	YR	NA	NA	M	MD	IL	163	25796	ISRAEL	OT
20160913	NA	NA	NA	NA	NA	F	CN	GB	163	520206	UNITED KINGDOM	OT
20161013	2014	NA	NA	NA	NA	F	CN	GB	164	520206	UNITED KINGDOM	DE
20161220	NA	NA	NA	47	KG	F	CN	TR	164	40249	TURKEY	HO
20190722	2000	39	YR	73	KG	M	MD	US	193	10515045	UNITED STATES	HO
20170302	NA	NA	NA	NA	NA	NA	CN	JP	171	450340	JAPAN	OT
20170317	NA	NA	NA	NA	NA	M	MD	US	171	10515045	UNITED STATES	OT
20170508	201011	19	YR	68	KG	M	OT	FR	172	434254	FRANCE	LT
20170825	201708	11	YR	NA	NA	M	MD	AR	173	43231	ARGENTINA	OT
20170825	NA	NA	NA	NA	NA	NA	MD	US	173	10515045	UNITED STATES	NA
20170825	NA	NA	NA	NA	NA	F	CN	US	173	10515045	UNITED STATES	OT
20170825	NA	NA	NA	NA	NA	F	CN	US	173	10515045	UNITED STATES	OT
20170828	NA	NA	NA	NA	NA	M	MD	US	173	10515045	UNITED STATES	HO
20171010	NA	50	YR	NA	NA	F	OT	US	174	10515045	UNITED STATES	OT
20171013	NA	NA	NA	NA	NA	F	MD	CO	174	57221	COLOMBIA	OT
20171017	NA	14	YR	NA	NA	F	OT	US	174	10515045	UNITED STATES	HO
20171122	NA	NA	NA	NA	NA	M	CN	GB	174	520206	UNITED KINGDOM	OT
20200316	NA	12	YR	NA	NA	M	CN	GB	201	520206	UNITED KINGDOM	OT
20210721	20170213	64	YR	NA	NA	F	MD	US	213	10515045	UNITED STATES	OT
20180730	201711	17	YR	NA	NA	F	MD	US	183	10515045	UNITED STATES	HO
20190719	NA	NA	NA	NA	NA	M	CN	COUNTRY NOT SPECIFIED	193	677642	COUNTRY NOT SPECIFIED	HO
20180126	NA	NA	NA	NA	NA	F	CN	COUNTRY NOT SPECIFIED	181	677642	COUNTRY NOT SPECIFIED	OT
20180126	NA	NA	NA	NA	NA	M	CN	US	181	10515045	UNITED STATES	OT
20180319	NA	NA	NA	NA	NA	F	MD	GB	181	520206	UNITED KINGDOM	OT
20210920	NA	NA	NA	NA	NA	F	CN	COUNTRY NOT SPECIFIED	213	677642	COUNTRY NOT SPECIFIED	OT
20180403	NA	NA	NA	NA	NA	M	CN	COUNTRY NOT SPECIFIED	182	677642	COUNTRY NOT SPECIFIED	OT
20180415	NA	NA	NA	NA	NA	F	CN	COUNTRY NOT SPECIFIED	182	677642	COUNTRY NOT SPECIFIED	OT
20180418	NA	NA	NA	NA	NA	F	CN	COUNTRY NOT SPECIFIED	182	677642	COUNTRY NOT SPECIFIED	OT
20190205	201805	6	YR	NA	NA	F	CN	CO	191	57221	COLOMBIA	OT
20180827	2008	21	YR	NA	NA	F	PH	DE	183	313613	GERMANY	OT
20180702	20180329	7	YR	29.25	KG	F	OT	US	183	10515045	UNITED STATES	HO
20180723	NA	NA	NA	NA	NA	F	CN	GB	183	520206	UNITED KINGDOM	OT
20180727	NA	NA	NA	NA	NA	M	CN	TR	183	40249	TURKEY	HO
20180824	NA	NA	NA	NA	NA	F	CN	GB	183	520206	UNITED KINGDOM	OT
20180829	NA	61	YR	NA	NA	F	CN	GB	183	520206	UNITED KINGDOM	OT
20180831	NA	NA	NA	NA	NA	F	CN	US	183	10515045	UNITED STATES	OT
20180925	NA	NA	NA	NA	NA	F	MD	GB	183	520206	UNITED KINGDOM	OT
20180930	NA	56	YR	95	KG	M	CN	TR	183	40249	TURKEY	HO
20190617	20180613	57	YR	75	KG	M	CN	US	192	10515045	UNITED STATES	OT
20181107	NA	NA	NA	NA	NA	F	CN	GB	184	520206	UNITED KINGDOM	OT
20181123	NA	NA	NA	NA	NA	F	OT	GB	184	520206	UNITED KINGDOM	OT
20190126	NA	NA	NA	64	KG	F	PH	BR	191	122672	BRAZIL	OT
20190201	NA	NA	NA	NA	NA	M	CN	IE	191	24689	IRELAND	HO
20200115	NA	NA	NA	NA	NA	M	CN	AR	201	43231	ARGENTINA	OT
20190529	NA	45	YR	NA	NA	F	CN	GB	192	520206	UNITED KINGDOM	HO
20190611	NA	NA	NA	NA	NA	M	CN	CA	192	590303	CANADA	OT
20200225	NA	NA	NA	NA	NA	F	CN	COUNTRY NOT SPECIFIED	201	677642	COUNTRY NOT SPECIFIED	OT
20220611	NA	NA	NA	NA	NA	F	CN	US	222	10515045	UNITED STATES	HO
20190702	201205	10	YR	30	KG	F	CN	CO	193	57221	COLOMBIA	OT
20190528	NA	NA	NA	NA	NA	F	CN	COUNTRY NOT SPECIFIED	192	677642	COUNTRY NOT SPECIFIED	OT
20190621	NA	NA	NA	NA	NA	F	CN	US	192	10515045	UNITED STATES	OT
20190809	NA	22	YR	NA	NA	M	MD	JP	193	450340	JAPAN	OT
20210518	2018	44	YR	NA	NA	F	MD	CA	212	590303	CANADA	OT
20201023	NA	54	YR	NA	NA	M	CN	GB	204	520206	UNITED KINGDOM	OT
20190917	NA	NA	NA	NA	NA	M	CN	COUNTRY NOT SPECIFIED	193	677642	COUNTRY NOT SPECIFIED	OT
20200116	NA	41	YR	NA	NA	F	HP	US	201	10515045	UNITED STATES	OT
20200205	NA	NA	NA	NA	NA	F	CN	COUNTRY NOT SPECIFIED	201	677642	COUNTRY NOT SPECIFIED	OT
20190925	NA	NA	NA	NA	NA	F	CN	US	193	10515045	UNITED STATES	OT
20191004	NA	NA	NA	NA	NA	M	CN	US	194	10515045	UNITED STATES	OT
20191122	NA	NA	NA	NA	NA	NA	MD	JP	194	450340	JAPAN	OT
20191205	NA	55	YR	NA	NA	M	CN	GB	194	520206	UNITED KINGDOM	OT
20200109	20191218	11	YR	21.9	KG	F	NA	US	201	10515045	UNITED STATES	OT
20200120	NA	21	YR	NA	NA	F	CN	CA	201	590303	CANADA	OT
20200217	NA	12	YR	NA	NA	F	CN	GB	201	520206	UNITED KINGDOM	OT
20200218	NA	10	YR	NA	NA	F	CN	US	201	10515045	UNITED STATES	OT
20200204	20190801	11	YR	NA	NA	M	NA	US	201	10515045	UNITED STATES	NA
20220913	NA	NA	NA	NA	NA	F	CN	US	223	10515045	UNITED STATES	OT
20200422	NA	34	YR	NA	NA	F	CN	GB	202	520206	UNITED KINGDOM	OT
20200501	NA	68	YR	NA	NA	F	CN	GB	202	520206	UNITED KINGDOM	OT
20230809	20200401	63	YR	NA	NA	M	PH	US	233	10515045	UNITED STATES	NA
20200515	NA	16	YR	NA	NA	M	CN	GB	202	520206	UNITED KINGDOM	OT
20200609	NA	NA	NA	NA	NA	F	CN	COUNTRY NOT SPECIFIED	202	677642	COUNTRY NOT SPECIFIED	OT
20200615	NA	57	YR	NA	NA	M	HP	US	202	10515045	UNITED STATES	OT
20200527	NA	21	YR	NA	NA	F	HP	CA	202	590303	CANADA	OT
20200616	NA	NA	NA	NA	NA	F	CN	GB	202	520206	UNITED KINGDOM	OT
20220228	NA	21	YR	NA	NA	F	CN	CA	221	590303	CANADA	OT
20200717	NA	NA	NA	NA	NA	M	CN	US	203	10515045	UNITED STATES	OT
20201019	202004	NA	NA	NA	NA	F	CN	GB	204	520206	UNITED KINGDOM	OT
20201014	201404	64	YR	NA	NA	M	MD	JP	204	450340	JAPAN	HO
20200925	NA	73	YR	NA	NA	F	CN	GB	203	520206	UNITED KINGDOM	OT
20201002	NA	73	YR	NA	NA	M	CN	GB	204	520206	UNITED KINGDOM	OT
20211208	NA	44	YR	NA	NA	F	MD	CA	214	590303	CANADA	OT
20230807	NA	NA	NA	NA	NA	M	CN	GB	233	520206	UNITED KINGDOM	NA
20201028	NA	NA	NA	NA	NA	F	CN	COUNTRY NOT SPECIFIED	204	677642	COUNTRY NOT SPECIFIED	HO
20210225	NA	NA	NA	NA	NA	F	HP	US	211	10515045	UNITED STATES	OT
20201117	NA	NA	NA	NA	NA	M	MD	GB	204	520206	UNITED KINGDOM	OT
20210208	NA	NA	NA	NA	NA	F	CN	COUNTRY NOT SPECIFIED	211	677642	COUNTRY NOT SPECIFIED	OT
20201202	NA	45	YR	NA	NA	F	CN	GB	204	520206	UNITED KINGDOM	OT
20201208	20201201	13	YR	NA	NA	M	CN	OM	204	945	OMAN	OT
20210104	20201113	44	YR	NA	NA	F	CN	COUNTRY NOT SPECIFIED	211	677642	COUNTRY NOT SPECIFIED	OT
20211207	NA	65	YR	NA	NA	F	MD	US	214	10515045	UNITED STATES	HO
20210113	20210103	43	YR	NA	NA	F	CN	GB	211	520206	UNITED KINGDOM	OT
20210128	NA	73	YR	NA	NA	M	CN	GB	211	520206	UNITED KINGDOM	HO
20210205	NA	12	YR	NA	NA	M	HP	US	211	10515045	UNITED STATES	OT
20210208	NA	NA	NA	NA	NA	M	CN	COUNTRY NOT SPECIFIED	211	677642	COUNTRY NOT SPECIFIED	HO
20210223	NA	36	YR	NA	NA	F	HP	US	211	10515045	UNITED STATES	OT
20210325	NA	60	YR	NA	NA	F	CN	US	211	10515045	UNITED STATES	DS
20210225	NA	37	YR	NA	NA	F	CN	US	211	10515045	UNITED STATES	OT
20210316	202102	68	YR	NA	NA	M	CN	AR	211	43231	ARGENTINA	OT
20210407	NA	24	YR	NA	NA	M	CN	GB	212	520206	UNITED KINGDOM	HO
20210703	202001	60	YR	NA	NA	M	CN	CO	213	57221	COLOMBIA	OT
20210426	NA	57	YR	NA	NA	M	CN	GB	212	520206	UNITED KINGDOM	OT
20210610	NA	63	YR	NA	NA	M	CN	GB	212	520206	UNITED KINGDOM	OT
20210621	NA	21	YR	NA	NA	F	CN	CA	212	590303	CANADA	OT
20210629	202105	10	YR	NA	NA	M	CN	AR	212	43231	ARGENTINA	OT
20210722	2020	16	YR	NA	NA	M	MD	TR	213	40249	TURKEY	OT
20210920	NA	NA	NA	NA	NA	F	CN	CO	213	57221	COLOMBIA	OT
20210818	202105	10	YR	NA	NA	M	CN	CO	213	57221	COLOMBIA	OT
20210907	NA	NA	NA	NA	NA	M	MD	GB	213	520206	UNITED KINGDOM	OT
20230223	NA	75	YR	80.74	KG	M	CN	US	231	10515045	UNITED STATES	OT
20211005	NA	NA	NA	NA	NA	F	CN	GB	214	520206	UNITED KINGDOM	OT
20211005	NA	44	YR	NA	NA	F	CN	CA	214	590303	CANADA	OT
20211020	20130207	NA	NA	NA	NA	F	MD	SE	214	47219	SWEDEN	OT
20211105	NA	NA	NA	NA	NA	M	CN	GB	214	520206	UNITED KINGDOM	HO
20220505	NA	NA	NA	NA	NA	F	CN	US	222	10515045	UNITED STATES	OT
20211119	NA	9	YR	NA	NA	M	HP	DE	214	313613	GERMANY	OT
20220114	NA	NA	NA	NA	NA	M	HP	OM	221	945	OMAN	OT
20211204	NA	NA	NA	NA	NA	M	CN	GB	214	520206	UNITED KINGDOM	OT
20211210	NA	21	YR	NA	NA	F	CN	CA	214	590303	CANADA	OT
20211214	NA	NA	NA	NA	NA	F	CN	GB	214	520206	UNITED KINGDOM	OT
20220207	20211116	13	YR	59.87	KG	M	CN	US	221	10515045	UNITED STATES	HO
20220308	NA	57	YR	NA	NA	F	CN	US	221	10515045	UNITED STATES	OT
20220208	NA	NA	NA	NA	NA	M	CN	GB	221	520206	UNITED KINGDOM	OT
20220201	NA	36	YR	NA	NA	M	CN	GB	221	520206	UNITED KINGDOM	HO
20220214	NA	NA	NA	NA	NA	M	HP	GB	221	520206	UNITED KINGDOM	OT
20220526	NA	NA	NA	NA	NA	F	CN	CO	222	57221	COLOMBIA	OT
20220617	NA	75	YR	NA	NA	M	CN	GB	222	520206	UNITED KINGDOM	OT
20220412	20220325	13	YR	30	KG	F	CN	CN	222	158617	CHINA	HO
20220422	NA	44	YR	NA	NA	F	HP	CA	222	590303	CANADA	OT
20220526	NA	NA	NA	NA	NA	M	CN	GB	222	520206	UNITED KINGDOM	OT
20220606	NA	NA	NA	NA	NA	M	CN	GB	222	520206	UNITED KINGDOM	OT
20220620	NA	44	YR	NA	NA	F	HP	CA	222	590303	CANADA	OT
20220624	NA	15	YR	NA	NA	M	CN	NZ	223	9724	NEW ZEALAND	OT
20220719	NA	NA	NA	NA	NA	F	PH	US	223	10515045	UNITED STATES	OT
20220722	NA	NA	NA	NA	NA	M	CN	GB	223	520206	UNITED KINGDOM	OT
20230403	NA	NA	NA	NA	NA	F	CN	US	232	10515045	UNITED STATES	HO
20230706	NA	56	YR	NA	NA	M	CN	AR	233	43231	ARGENTINA	NA
20220828	NA	NA	NA	NA	NA	M	CN	CO	223	57221	COLOMBIA	OT
20230320	NA	47	YR	190.51	KG	M	CN	US	231	10515045	UNITED STATES	OT
20221210	NA	NA	NA	NA	NA	F	CN	GB	224	520206	UNITED KINGDOM	OT
20220926	NA	NA	NA	NA	NA	F	CN	GB	223	520206	UNITED KINGDOM	OT
20221014	NA	NA	NA	NA	NA	M	MD	US	224	10515045	UNITED STATES	OT
20221014	NA	NA	NA	NA	NA	NA	MD	US	224	10515045	UNITED STATES	OT
20221024	NA	NA	NA	NA	NA	F	CN	GB	224	520206	UNITED KINGDOM	OT
20221024	20220701	13	YR	NA	NA	M	CN	TR	224	40249	TURKEY	HO
20230406	NA	NA	NA	NA	NA	M	CN	US	232	10515045	UNITED STATES	OT
20230116	NA	63	YR	149.69	KG	M	CN	US	231	10515045	UNITED STATES	OT
20221205	NA	NA	DEC	NA	NA	F	PH	AU	224	114895	AUSTRALIA	OT
20221212	NA	57	YR	NA	NA	M	CN	GB	224	520206	UNITED KINGDOM	OT
20230201	20220101	53	YR	76.66	KG	F	CN	US	231	10515045	UNITED STATES	HO
20230309	NA	16	YR	NA	NA	F	HP	CA	231	590303	CANADA	OT
20230426	NA	NA	NA	NA	NA	M	CN	GB	232	520206	UNITED KINGDOM	OT
20240502	NA	39	YR	NA	NA	M	CN	CA	242	590303	CANADA	OT
20230501	20190508	11	YR	48.7	KG	M	MD	JP	232	450340	JAPAN	OT
20230321	NA	NA	NA	NA	NA	NA	HP	CA	231	590303	CANADA	OT
20230414	NA	NA	NA	NA	NA	F	CN	GB	232	520206	UNITED KINGDOM	OT
20230627	NA	56	YR	NA	NA	F	CN	US	232	10515045	UNITED STATES	OT
20230421	20211031	10	YR	NA	NA	M	CN	EG	232	11936	EGYPT	DE
20230426	NA	NA	NA	NA	NA	F	CN	GB	232	520206	UNITED KINGDOM	OT
20230517	NA	15	YR	NA	NA	M	CN	EC	232	2705	ECUADOR	OT
20230526	NA	16	YR	NA	NA	F	HP	CA	232	590303	CANADA	OT
20230717	20230201	21	YR	64.41	KG	M	CN	US	233	10515045	UNITED STATES	NA
20230607	NA	16	YR	NA	NA	F	HP	CA	232	590303	CANADA	OT
20230608	20230501	13	YR	NA	NA	M	CN	GT	232	1855	GUATEMALA	OT
20230612	20230519	11	YR	NA	NA	M	CN	AR	232	43231	ARGENTINA	HO
20230918	NA	16	YR	NA	NA	F	CN	CA	233	590303	CANADA	NA
20230623	NA	39	YR	NA	NA	M	HP	CA	232	590303	CANADA	OT
20231127	NA	39	YR	NA	NA	M	HP	CA	234	590303	CANADA	OT
20240215	NA	16	YR	NA	NA	F	HP	CA	241	590303	CANADA	OT
20240604	NA	NA	NA	NA	NA	F	CN	GB	242	520206	UNITED KINGDOM	OT
20230805	NA	NA	NA	NA	NA	F	CN	GB	233	520206	UNITED KINGDOM	NA
20231010	NA	39	YR	NA	NA	M	CN	CA	234	590303	CANADA	OT
20230727	NA	39	YR	NA	NA	M	HP	CA	233	590303	CANADA	NA
20230727	NA	16	YR	NA	NA	F	HP	CA	233	590303	CANADA	NA
20230805	NA	NA	NA	NA	NA	M	HP	IT	233	221243	ITALY	NA
20230807	NA	NA	NA	NA	NA	M	CN	GB	233	520206	UNITED KINGDOM	NA
20230829	20200401	63	YR	NA	NA	M	PH	US	233	10515045	UNITED STATES	NA
20231017	NA	7	YR	NA	NA	M	CN	US	234	10515045	UNITED STATES	OT
20230818	NA	39	YR	NA	NA	M	HP	CA	233	590303	CANADA	NA
20230828	NA	38	YR	NA	NA	M	CN	GB	233	520206	UNITED KINGDOM	NA
20231128	20230601	12	YR	NA	NA	F	CN	CO	234	57221	COLOMBIA	OT
20231010	20230818	16	YR	NA	NA	F	CN	CO	234	57221	COLOMBIA	HO
20231204	NA	64	YR	NA	NA	M	CN	GB	234	520206	UNITED KINGDOM	OT
20231004	NA	NA	NA	NA	NA	M	CN	GB	234	520206	UNITED KINGDOM	HO
20231006	NA	NA	NA	NA	NA	M	CN	GB	234	520206	UNITED KINGDOM	HO
20231019	NA	NA	NA	NA	NA	F	CN	PE	234	6658	PERU	OT
20240424	NA	NA	NA	NA	NA	F	CN	GB	242	520206	UNITED KINGDOM	OT
20231028	NA	NA	NA	NA	NA	M	CN	GB	234	520206	UNITED KINGDOM	OT
20231102	NA	NA	NA	NA	NA	M	CN	IT	234	221243	ITALY	OT
20231106	NA	NA	NA	NA	NA	M	CN	AR	234	43231	ARGENTINA	OT
20231110	NA	NA	NA	NA	NA	F	CN	GB	234	520206	UNITED KINGDOM	HO
20231120	20210224	59	YR	NA	NA	F	CN	GB	234	520206	UNITED KINGDOM	HO
20231120	NA	16	YR	NA	NA	F	HP	CA	234	590303	CANADA	OT
20231128	NA	16	YR	NA	NA	F	HP	CA	234	590303	CANADA	OT
20240105	NA	NA	NA	NA	NA	M	CN	AU	241	114895	AUSTRALIA	OT
20240429	NA	39	YR	NA	NA	M	HP	CA	242	590303	CANADA	OT
20231205	NA	16	YR	NA	NA	F	HP	CA	234	590303	CANADA	OT
20240902	NA	39	YR	NA	NA	M	HP	CA	243	590303	CANADA	OT
20231205	NA	39	YR	NA	NA	M	HP	CA	234	590303	CANADA	OT
20240418	20190801	11	YR	NA	NA	F	CN	CO	242	57221	COLOMBIA	HO
20240201	20230101	64	YR	NA	NA	M	MD	CA	241	590303	CANADA	OT
20240101	NA	38	YR	NA	NA	M	CN	GB	241	520206	UNITED KINGDOM	DE
20240417	NA	NA	NA	NA	NA	F	CN	GB	242	520206	UNITED KINGDOM	OT
20231222	NA	NA	NA	29	KG	M	CN	EG	234	11936	EGYPT	OT
20240422	NA	80	YR	NA	NA	F	CN	GB	242	520206	UNITED KINGDOM	OT
20240117	NA	NA	NA	NA	NA	F	CN	GB	241	520206	UNITED KINGDOM	OT
20240205	NA	NA	NA	NA	NA	M	PH	US	241	10515045	UNITED STATES	OT
20240711	20120101	46	YR	NA	NA	M	CN	US	243	10515045	UNITED STATES	OT
20240321	20190101	6	YR	NA	NA	M	CN	CO	241	57221	COLOMBIA	OT
20240311	NA	9	YR	27	KG	F	HP	CA	241	590303	CANADA	LT
20240222	NA	NA	NA	NA	NA	F	PH	US	241	10515045	UNITED STATES	OT
20240213	NA	NA	NA	NA	NA	F	PH	US	241	10515045	UNITED STATES	OT
20240816	NA	NA	NA	NA	NA	M	CN	GB	243	520206	UNITED KINGDOM	HO
20240301	NA	NA	NA	NA	NA	M	HP	CA	241	590303	CANADA	OT
20240328	20120101	46	YR	NA	NA	M	CN	US	241	10515045	UNITED STATES	OT
20240318	NA	39	YR	NA	NA	M	HP	CA	241	590303	CANADA	OT
20240318	NA	16	YR	NA	NA	F	HP	CA	241	590303	CANADA	OT
20240329	NA	NA	NA	NA	NA	M	CN	GB	241	520206	UNITED KINGDOM	OT
20240412	NA	NA	NA	NA	NA	M	CN	CA	242	590303	CANADA	OT
20240531	NA	35	YR	NA	NA	M	MD	US	242	10515045	UNITED STATES	OT
20240418	NA	64	YR	NA	NA	M	MD	CA	242	590303	CANADA	OT
20240419	20240101	84	YR	NA	NA	F	CN	GB	242	520206	UNITED KINGDOM	OT
20240509	NA	64	YR	NA	NA	M	MD	CA	242	590303	CANADA	OT
20240522	NA	64	YR	NA	NA	M	MD	CA	242	590303	CANADA	OT
20240701	NA	NA	NA	NA	NA	M	CN	GB	243	520206	UNITED KINGDOM	OT
20240628	NA	NA	NA	NA	NA	M	CN	CA	242	590303	CANADA	OT
20240905	20230101	52	YR	NA	NA	M	CN	CA	243	590303	CANADA	OT
20240925	NA	16	YR	NA	NA	M	HP	US	243	10515045	UNITED STATES	OT
20240930	NA	58	YR	NA	NA	M	CN	US	243	10515045	UNITED STATES	OT
20240812	NA	NA	NA	NA	NA	F	CN	GB	243	520206	UNITED KINGDOM	OT
20240918	NA	NA	NA	NA	NA	NA	CN	KR	243	36073	KOREA, SOUTH	OT
20240916	NA	NA	NA	NA	NA	F	CN	MX	243	25198	MEXICO	HO
20240920	NA	39	YR	NA	NA	M	HP	CA	243	590303	CANADA	OT
20090415	20090402	NA	NA	NA	NA	NA	NA	GERMANY	92	72875	GERMANY	HO
20170327	20060506	17	YR	55	KG	M	MD	SE	171	47219	SWEDEN	HO
20090701	20090224	64	YR	NA	NA	NA	MD	SPAIN	93	20682	SPAIN	LT
20160504	200611	59	YR	81.18	KG	F	CN	US	162	10515045	UNITED STATES	OT
20100209	20080101	NA	NA	NA	NA	F	MD	GERMANY	101	72875	GERMANY	OT
20101011	20100818	12	YR	NA	NA	F	MD	JAPAN	104	102334	JAPAN	HO
20110201	20100622	41	YR	102	KG	F	MD	GERMANY	111	72875	GERMANY	HO
20121213	20100310	29	YR	45	KG	F	CN	IT	124	221243	ITALY	DS
20131125	201101	6	YR	20.6	KG	F	MD	DE	134	313613	GERMANY	LT
20120511	20111109	17	YR	NA	NA	M	MD	FRANCE	122	88950	FRANCE	DE
20141016	NA	NA	NA	NA	NA	M	OT	US	144	10515045	UNITED STATES	OT
20150205	NA	NA	NA	88	KG	F	CN	US	151	10515045	UNITED STATES	OT
20150421	NA	NA	NA	NA	NA	M	CN	US	152	10515045	UNITED STATES	HO
20130311	20130303	14	YR	43.6	KG	M	CN	AU	131	114895	AUSTRALIA	LT

## Sheet: JADER
脑肿瘤
primaryid	number	sex	age	wt	ht	file	progress	report_source	occp_cod	e2b	number	drug_seq	role_cod	drugname	drugname2	route	start_dt	end_dt	dose_vbm	dosage_unit	usage	indi	treatment	pt_again
AB-05003527	3	F	10	40	150	200501	调查完了	自发报告	医师	R2	3	1	PS	ソマトロピン	ノルディトロピンＳ	皮下	199809	200302				成長ホルモン欠乏症	不适用
AB-06013231	4	M	10	50	160	200603	调查完了	自发报告	医师	R2	4	1	PS	ソマトロピン	ジェノトロピン	皮下	20030911	20061004	1.2	mg	1	正常値を下回る身長	剂量停止
AB-08030898	3	M	10	20	120	200804	调查完了	自发报告	医师;消費者等	R2	3	1	PS	ソマトロピン	ヒューマトロープ：注射用	皮下	20030722	20071113	0.5	mg	1	成長ホルモン欠乏症	剂量停止
AB-10015510	3	F	10			201002	调查完了	研究	医师	R2	3	1	PS	ソマトロピン	ジェノトロピン	皮下	20080513	20100805	0.8	mg	6	正常値を下回る身長	未知
AB-12013575	4	M	30	60	160	201202	调查完了	自发报告	医师	R2	4	1	PS	ホリトロピン アルファ	ゴナールエフ	皮下	20110228	20111212	150	iu	3	男性性腺機能低下	剂量不变
AB-15015850	2	F	30			201502	调查完了	自发报告	医师	R2	2	1	PS	ソマトロピン	ジェノトロピンゴークイック	皮下	20101027	20110104	0.4	mg	1	成長ホルモン欠乏症	剂量停止
AB-15025860	1	F	30			201502	调查完了	自发报告	医师	R2	1	1	PS	クロルマジノン酢酸エステル	ルトラール	経口	20080206	201202	2	mg	2	無月経	未知
AB-15057478	1	M	10歳未満			201504	调查完了	自发报告	消費者等	R2	1	1	PS	ソマトロピン	ジェノトロピン	皮下			0.6	mg	1		未知
AB-16059138	1	未知	不明			201604	调查完了	自发报告	消費者等	R2	1	1	PS	ソマトロピン	ジェノトロピンゴークイック	不明						成長ホルモン欠乏症	剂量停止
AB-19127253	2	M	20			201902	调查完了	自发报告	医师	R3	2	1	PS	ソマトロピン	ノルディトロピン フレックスプロ	皮下	201801					成長ホルモン欠乏症(成人成長ホルモン欠乏症)	剂量停止
AB-19148110	1	未知	成人			201903	调查完了	自发报告	医师	R3	1	1	PS	ソマトロピン	ノルディトロピン フレックスプロ	皮下(皮下)						低身長(低身長症)	剂量停止
AB-21025187	2	M	60			202102	调查完了	自发报告	医师	R3	2	1	PS	ソマトロピン	グロウジェクト	不明							剂量停止
AB-22002474	5	F	10	20	120	202201	调查完了	自发报告	医师	R3	5	1	PS	ソマトロピン	ノルディトロピン フレックスプロ	皮下;皮下(皮下)	20140319;	;20220325	;	;	;	ヌーナン症候群(ヌーナン症候群)	剂量停止
AB-22079165	2	M	10	40	160	202204	调查完了	自发报告	医师	R3	2	1	PS	ソマトロピン	ノルディトロピン フレックスプロ	皮下;皮下;皮下;皮下	20190208;20190516;20191031;20230202	20190425;2019;;	;;;	;;;	;;;	下垂体機能低下症(汎下垂体機能低下症)	剂量减少

## Sheet: CAVRD
脑肿瘤
primaryid	VERSION_NO	fda_dt	mfr_dt	MAH_NO	rpsr_cod	sex	age	outcome	occp_cod	source	wt	ht	outc	file	year	drug_seq	DRUG_PRODUCT_ID	drugname	role_cod	route	dose	dose_unit	frequency	THERAPY_DURATION	THERAPY_DURATION_UNIT_ENG	dose_form
304091	2	20080820	20080314	CA200803002571	Study	Male	8	Not recovered/not resolved	Other health professional	MAH	34.9		LIFE_THREATENING	20083	2008	1400160	2324	HUMATROPE INJ 1MG/ML	Suspect	Subcutaneous	1	Milligram	6 every 1 Weeks	135	Days	LIQUID INTRAMUSCULAR
304413	1	20080425	20080328	258282	Spontaneous	Male	13	Unknown	Physician	MAH	30.9		LIFE_THREATENING	20082	2008	3928565	26060	NUTROPIN	Suspect	Unknown	0.18	mg/kg	1 every 1 Weeks	1825	Days	LIQUID SUBCUTANEOUS
304414	1	20080425	20080328	258283	Spontaneous	Male	13	Not recovered/not resolved	Other health professional	MAH	30.9		HOSP_REQUIRED	20082	2008	3928566	26060	NUTROPIN	Suspect	Subcutaneous	0.18	mg/kg	1 every 1 Weeks	1825	Days	LIQUID SUBCUTANEOUS
312608	2	20090819	20081016	CA200810001813	Study	Male	18	Unknown	Other health professional	MAH	63.3		OTHER_MEDICALLY_IMP_COND	20093	2009	436558	32757	SOMATROPIN	Suspect	Subcutaneous	1600	Microgram			Unknown	Injection
376466	0	20110815	20110815	220001N05CAN	Study	Male	13	Recovered/resolved	Other health professional	MAH	64	172	HOSP_REQUIRED	20113	2011	3600289	35266	SAIZEN	Suspect	Subcutaneous	0.4	Milligram	1 every 1 Days		Unknown	NOT SPECIFIED
528266	0	20130522	20130522	7212028	Study	Female	19	Recovering/resolving	Consumer/other non health professional	MAH			OTHER_MEDICALLY_IMP_COND	20132	2013	1216832	10182	NORDITROPIN NORDIFLEX PRE-FILLED PEN	Suspect	Unknown					Unknown	SOLUTION SUBCUTANEOUS
979604	0	20211209	20211209		Spontaneous	Female	21	Unknown	Consumer/other non health professional	MAH			OTHER_MEDICALLY_IMP_COND	20214	2021	2817890	35266	SAIZEN	Suspect	Subcutaneous	1.53	Milligram	6 every 1 Weeks		Unknown	NOT SPECIFIED
901585818	0	20171121	20171121	EMD Serono,a divisio	Study	Male		Unknown		Clinical Study			OTHER_MEDICALLY_IMP_COND	20174	2017	2741432	26061	NUTROPIN AQ	Suspect	Subcutaneous					Unknown	LIQUID SUBCUTANEOUS
901703551	0	20180131	20180131	2061683	Study	Male		Not recovered/not resolved		Clinical Study			OTHER_MEDICALLY_IMP_COND	20181	2018	2267534	11562	OMNITROPE CARTRIDGE	Suspect	Unknown					Unknown	SOLUTION SUBCUTANEOUS
902527454	1	20190611	20190417	PHHY2019CA088839	Study	Male		Recovering/resolving		Clinical Study			OTHER_MEDICALLY_IMP_COND	20192	2019	2129477	41569	SOMATROPIN	Suspect	Subcutaneous	0.2	Milligram	every 1 Days		Unknown
902720852	1	20190923	20190805	2019082191	Spontaneous	Female	21	Unknown	Other health professional	MAH			OTHER_MEDICALLY_IMP_COND	20193	2019	1499724	41569	SOMATROPIN	Suspect	Subcutaneous	0.4	Milligram	every 1 Days		Unknown
902775440	6	20210517	20190906	2018283651	Spontaneous	Female	44	Not recovered/not resolved	Other health professional	MAH			OTHER_MEDICALLY_IMP_COND	20212	2021	2039467	32757	SOMATROPIN	Suspect	Subcutaneous	0.2	Milligram	1 every 1 Days		Unknown	NOT SPECIFIED
903025272	0	20200120	20200120	EMD Serono,a divisio	Spontaneous	Female	21	Unknown	Consumer/other non health professional	MAH			OTHER_MEDICALLY_IMP_COND	20201	2020	361697	32757	SOMATROPIN	Suspect	Subcutaneous	200	Microgram		165	Days	Injection
903306410	0	20200616	20200616	CA202006004569	Study	Male	20	Unknown		MAH			OTHER_MEDICALLY_IMP_COND	20202	2020	1439980	32757	SOMATROPIN	Suspect	Subcutaneous	0.2	Milligram	1 every 1 Days		Unknown	NOT SPECIFIED
904313870	0	20210621	20210621	CA202106006461	Spontaneous	Female	21	Unknown	Consumer/other non health professional	MAH			OTHER_MEDICALLY_IMP_COND	20212	2021	1263895	32757	SOMATROPIN	Suspect	Unknown	0.4	Milligram	1 every 1 Days		Unknown	NOT SPECIFIED
904742716	0	20211005	20211005	CA202109009497	Spontaneous	Female	44	Not recovered/not resolved	Other health professional	MAH			OTHER_MEDICALLY_IMP_COND	20214	2021	295761	32757	SOMATROPIN	Suspect	Subcutaneous	0.5	Milligram	1 every 1 Days		Unknown
906257384	1	20230309	20230126	202300026560	Spontaneous	Female	16	Unknown	Other health professional	MAH			OTHER_MEDICALLY_IMP_COND	20231	2023	343073	32757	SOMATROPIN	Suspect	Subcutaneous	1600	Microgram			Unknown
906318856	6	20240502	20230221	202200591293	Spontaneous	Male	39	Unknown	Other health professional	MAH			OTHER_MEDICALLY_IMP_COND	20242	2024	545966	10186	NORDITROPIN NORDIFLEX PRE-FILLED PEN	Suspect	Unknown					Unknown	Solution for injection
906376459	0	20230320	20230320	1038876	Spontaneous			Unknown	Other health professional	MAH			OTHER_MEDICALLY_IMP_COND	20231	2023	4468205	41569	SOMATROPIN	Suspect	Subcutaneous	500	Microgram	1 every 1 Days		Unknown	Solution for injection in pre-filled pen
906564938	1	20230918	20230619	CA202306004258	Spontaneous	Female	16	Unknown	Other health professional	MAH			OTHER_MEDICALLY_IMP_COND	20233	2023	593530	41569	SOMATROPIN	Suspect	Subcutaneous	1600	Microgram			Unknown	Powder for solution for injection
906635493	1	20231010	20230725	CA202307008519	Spontaneous	Male	39	Unknown	Other health professional	MAH			OTHER_MEDICALLY_IMP_COND	20234	2023	1887074	2323	HUMATROPE	Suspect	Subcutaneous	1	Milligram	1 every 1 Days		Unknown
906640293	0	20230727	20230727	EMD Serono,a divisio	Spontaneous	Male	39	Unknown	Other health professional	MAH			OTHER_MEDICALLY_IMP_COND	20233	2023	3770047	35266	SAIZEN	Suspect	Subcutaneous	1.4	Milligram	6 every 1 Weeks	365	Days
906640435	0	20230727	20230727	EMD Serono,a divisio	Spontaneous	Female	16	Unknown	Other health professional	MAH			OTHER_MEDICALLY_IMP_COND	20233	2023	731341	22585	HUMATROPE	Suspect	Sublingual	2.6	Milligram			Unknown
906739940	0	20230918	20230918	1114891	Study	Male	12	Unknown		MAH			OTHER_MEDICALLY_IMP_COND	20233	2023	317850	41569	SOMATROPIN	Suspect	Unknown					Unknown
906809091	0	20231023	20231023	1130016	Study	Male	12	Unknown		MAH			OTHER_MEDICALLY_IMP_COND	20234	2023	296576	10184	NORDITROPIN NORDIFLEX PRE-FILLED PEN	Suspect	Unknown				683	Days	SOLUTION SUBCUTANEOUS
906921919	1	20240201	20231213	202300430406	Spontaneous	Male	64	Not recovered/not resolved	Physician	MAH			OTHER_MEDICALLY_IMP_COND	20241	2024	137552	41569	SOMATROPIN	Suspect	Subcutaneous	200	Microgram	1 every 1 Days		Unknown
907405015	1	20240905	20240712	202300322196	Spontaneous	Male	52	Unknown	Other health professional	MAH			OTHER_MEDICALLY_IMP_COND	20243	2024	4621865	41569	SOMATROPIN	Suspect	Subcutaneous	300	Microgram		90	Days

## Sheet: 导出计数_age_2
age	计数	占比
(空白)	4	0.148148
8	1	0.037037
12	2	0.0740741
13	3	0.111111
16	3	0.111111
18	1	0.037037
19	1	0.037037
20	1	0.037037
21	4	0.148148
39	3	0.111111
44	2	0.0740741
52	1	0.037037
64	1	0.037037

## Sheet: Sheet1
AGE
14
NA
15
NA
13
10
NA
NA
7
19
NA
NA
9
73
8
NA
8
NA
33
NA
11
11
12
NA
21
21
16
7
NA
NA
14
NA
NA
NA
9
9
NA
NA
NA
39
NA
NA
19
11
NA
NA
NA
NA
50
NA
14
NA
12
64
17
NA
NA
NA
NA
NA
NA
NA
NA
6
21
7
NA
NA
NA
61
NA
NA
56
57
NA
NA
NA
NA
NA
45
NA
NA
NA
10
NA
NA
22
44
54
NA
41
NA
NA
NA
NA
55
11
21
12
10
11
NA
34
68
63
16
NA
57
21
NA
21
NA
NA
64
73
73
44
NA
NA
NA
NA
NA
45
13
44
65
43
73
12
NA
36
60
37
68
24
60
57
63
21
10
16
NA
10
NA
75
NA
44
NA
NA
NA
9
NA
NA
21
NA
13
57
NA
36
NA
NA
75
13
44
NA
NA
44
15
NA
NA
NA
56
NA
47
NA
NA
NA
NA
NA
13
NA
63
NA
57
53
16
NA
39
11
NA
NA
56
10
NA
15
16
21
16
13
11
16
39
39
16
NA
NA
39
39
16
NA
NA
63
7
39
38
12
16
64
NA
NA
NA
NA
NA
NA
NA
NA
59
16
16
NA
39
16
39
39
11
64
38
NA
NA
80
NA
NA
46
6
9
NA
NA
NA
NA
46
39
16
NA
NA
35
64
84
64
64
NA
NA
52
16
58
NA
NA
NA
39
NA
17
64
59
NA
12
41
29
6
17
NA
NA
NA
14

## Sheet: 导出计数_GetDataYear
GetDataYear	计数	占比
92	1	0.0035461
93	1	0.0035461
101	1	0.0035461
104	1	0.0035461
111	1	0.0035461
122	1	0.0035461
124	1	0.0035461
131	1	0.0035461
134	1	0.0035461
143	3	0.0106383
144	4	0.0141844
151	7	0.0248227
152	3	0.0106383
153	5	0.0177305
154	2	0.0070922
161	7	0.0248227
162	6	0.0212766
163	3	0.0106383
164	3	0.0106383
171	3	0.0106383
172	1	0.0035461
173	5	0.0177305
174	4	0.0141844
181	3	0.0106383
182	3	0.0106383
183	10	0.035461
184	2	0.0070922
191	3	0.0106383
192	5	0.0177305
193	6	0.0212766
194	3	0.0106383
201	10	0.035461
202	7	0.0248227
203	2	0.0070922
204	8	0.0283688
211	11	0.0390071
212	6	0.0212766
213	7	0.0248227
214	10	0.035461
221	7	0.0248227
222	9	0.0319149
223	6	0.0212766
224	7	0.0248227
231	6	0.0212766
232	14	0.0496454
233	13	0.0460993
234	19	0.0673759
241	15	0.0531915
242	14	0.0496454
243	11	0.0390071

## Sheet: 导出计数_OCCP_COD
OCCP_COD	计数	占比
CN	177	0.62766
HP	34	0.120567
MD	40	0.141844
NA	3	0.0106383
OT	18	0.0638298
PH	10	0.035461

## Sheet: 导出计数_OUTC_COD
OUTC_COD	计数	占比
DE	6	0.0212766
DS	2	0.0070922
HO	48	0.170213
LT	6	0.0212766
NA	15	0.0531915
OT	205	0.72695

## Sheet: 导出计数_AGE_1
AGE	计数	占比
6	3	0.0106383
7	4	0.0141844
8	2	0.0070922
9	5	0.0177305
10	6	0.0212766
11	8	0.0283688
12	6	0.0212766
13	6	0.0212766
14	4	0.0141844
15	3	0.0106383
16	15	0.0531915
17	3	0.0106383
19	2	0.0070922
21	9	0.0319149
22	1	0.0035461
24	1	0.0035461
29	1	0.0035461
33	1	0.0035461
34	1	0.0035461
35	1	0.0035461
36	2	0.0070922
37	1	0.0035461
38	2	0.0070922
39	12	0.0425532
41	2	0.0070922
43	1	0.0035461
44	6	0.0212766
45	2	0.0070922
46	2	0.0070922
47	1	0.0035461
50	1	0.0035461
52	1	0.0035461
53	1	0.0035461
54	1	0.0035461
55	1	0.0035461
56	3	0.0106383
57	5	0.0177305
58	1	0.0035461
59	2	0.0070922
60	2	0.0070922
61	1	0.0035461
63	4	0.0141844
64	8	0.0283688
65	1	0.0035461
68	2	0.0070922
73	4	0.0141844
75	2	0.0070922
80	1	0.0035461
84	1	0.0035461
NA	127	0.450355

## Sheet: 导出计数_AGE
AGE	计数	占比
6	3	0.0193548
7	4	0.0258065
8	2	0.0129032
9	5	0.0322581
10	6	0.0387097
11	8	0.0516129
12	6	0.0387097
13	6	0.0387097
14	4	0.0258065
15	3	0.0193548
16	15	0.0967742
17	3	0.0193548
19	2	0.0129032
21	9	0.0580645
22	1	0.00645161
24	1	0.00645161
29	1	0.00645161
33	1	0.00645161
34	1	0.00645161
35	1	0.00645161
36	2	0.0129032
37	1	0.00645161
38	2	0.0129032
39	12	0.0774194
41	2	0.0129032
43	1	0.00645161
44	6	0.0387097
45	2	0.0129032
46	2	0.0129032
47	1	0.00645161
50	1	0.00645161
52	1	0.00645161
53	1	0.00645161
54	1	0.00645161
55	1	0.00645161
56	3	0.0193548
57	5	0.0322581
58	1	0.00645161
59	2	0.0129032
60	2	0.0129032
61	1	0.00645161
63	4	0.0258065
64	8	0.0516129
65	1	0.00645161
68	2	0.0129032
73	4	0.0258065
75	2	0.0129032
80	1	0.00645161
84	1	0.00645161

[truncated: 2 more sheets: Sheet5, 导出计数_REPORTER_COUNTRY1]
