# Supplementary material for: Recombinant human growth hormone and brain neoplasm association: a pharmacovigilance and Mendelian randomization analysis based on US FAERS, Japanese JADER, and Canadian CVARD
Source: Front Pharmacol. 2025 Jul 29;16:1630843. doi: 10.3389/fphar.2025.1630843 (PMC12339429; doi:10.3389/fphar.2025.1630843)
Supplement: Supplementary file 1 [file DataSheet1.zip › The data involved in the research - 2/Volcano map/CVARD-data.xlsx]

## Sheet: SHEET1
PT	a	b	c	d	ROR
	4	1368	22828	1507070	0.19
	5	1367	19139	1510759	0.29
	5	1367	16440	1513458	0.34
	4	1368	10673	1519225	0.42
	9	1363	20601	1509297	0.48
	10	1362	21758	1508140	0.51
	4	1368	7993	1521905	0.56
	4	1368	7000	1522898	0.64
	9	1363	10504	1519394	0.96
	4	1368	4407	1525491	1.01
	4	1368	3773	1526125	1.18
	5	1367	4624	1525274	1.21
	9	1363	7481	1522417	1.34
	13	1359	8374	1521524	1.74
	9	1363	5514	1524384	1.83
	8	1364	4831	1525067	1.85
	5	1367	2728	1527170	2.05
	5	1367	2703	1527195	2.07
	7	1365	3335	1526563	2.35
	6	1366	2427	1527471	2.76
	4	1368	1469	1528429	3.04
	4	1368	1330	1528568	3.36
	6	1366	1984	1527914	3.38
	5	1367	1631	1528267	3.43
	5	1367	1598	1528300	3.5
	4	1368	1247	1528651	3.58
	5	1367	1436	1528462	3.89
	5	1367	1346	1528552	4.15
	16	1356	3278	1526620	5.5
	10	1362	1972	1527926	5.69
	4	1368	616	1529282	7.26
	4	1368	584	1529314	7.66
	16	1356	2019	1527879	8.93
	25	1347	3053	1526845	9.28
	8	1364	953	1528945	9.41
	4	1368	455	1529443	9.83
	35	1337	3101	1526797	12.89
	5	1367	339	1529559	16.5
	5	1367	286	1529612	19.56
	4	1368	227	1529671	19.7
	7	1365	335	1529563	23.41
	6	1366	262	1529636	25.64
	16	1356	683	1529215	26.42
	4	1368	153	1529745	29.23
	4	1368	125	1529773	35.78
	6	1366	160	1529738	42
	4	1368	97	1529801	46.11
	5	1367	114	1529784	49.08
	4	1368	89	1529809	50.26
	9	1363	141	1529757	71.64
BRAIN NEOPLASM	14	1358	181	1529717	87.13
	4	1368	40	1529858	111.83
