# Supplementary material for: Recombinant human growth hormone and brain neoplasm association: a pharmacovigilance and Mendelian randomization analysis based on US FAERS, Japanese JADER, and Canadian CVARD
Source: Front Pharmacol. 2025 Jul 29;16:1630843. doi: 10.3389/fphar.2025.1630843 (PMC12339429; doi:10.3389/fphar.2025.1630843)
Supplement: Supplementary file 1 [file DataSheet1.zip › The data involved in the research - 2/Volcano map/FAERS-data.xlsx]

## Sheet: SHEET1
PT	a	b	c	d	ROR
BRAIN NEOPLASM	112	151633	7713	53043873	12.8
	140	151675	180	53051406	272.04
	111	151704	9931	53041655	3.91
	97	151718	2921	53048665	11.61
	95	151720	1246	53050340	26.66
	94	151721	1429	53050157	23
	58	151757	2836	53048750	7.15
	35	151780	3945	53047641	3.1
	27	151788	132	53051454	71.49
	22	151793	28	53051558	274.61
	20	151795	89	53051497	78.54
	19	151796	330	53051256	20.12
	19	151796	348	53051238	19.08
	19	151796	76	53051510	87.37
	17	151798	595	53050991	9.99
	16	151799	76	53051510	73.58
	16	151799	508	53051078	11.01
	14	151801	1430	53050156	3.42
	12	151803	125	53051461	33.55
	12	151803	126	53051460	33.28
	11	151804	466	53051120	8.25
	10	151805	1488	53050098	2.35
	10	151805	131	53051455	26.68
	9	151806	138	53051448	22.79
	9	151806	1024	53050562	3.07
	9	151806	33	53051553	95.31
	8	151807	767	53050819	3.64
	8	151807	937	53050649	2.98
	8	151807	914	53050672	3.06
	8	151807	425	53051161	6.58
	8	151807	282	53051304	9.91
	8	151807	773	53050813	3.62
	7	151808	10	53051576	244.63
	7	151808	423	53051163	5.78
	7	151808	62	53051524	39.46
	7	151808	598	53050988	4.09
	6	151809	201	53051385	10.43
	6	151809	168	53051418	12.48
	6	151809	194	53051392	10.81
	5	151810	185	53051401	9.44
	5	151810	680	53050906	2.57
	5	151810	29	53051557	60.25
	4	151811	22	53051564	63.54
	4	151811	251	53051335	5.57
	4	151811	418	53051168	3.34
	4	151811	142	53051444	9.84
	4	151811	132	53051454	10.59
	4	151811	148	53051438	9.44
	3	151812	89	53051497	11.78
	3	151812	128	53051458	8.19
	3	151812	79	53051507	13.27
	3	151812	103	53051483	10.18
	3	151812	30	53051556	34.95
	3	151812	281	53051305	3.73
	3	151812	26	53051560	40.32
	3	151812	15	53051571	69.89
	3	151812	122	53051464	8.59
	3	151812	166	53051420	6.32
	3	151812	181	53051405	5.79
