# Supplementary material for: Recombinant human growth hormone and brain neoplasm association: a pharmacovigilance and Mendelian randomization analysis based on US FAERS, Japanese JADER, and Canadian CVARD
Source: Front Pharmacol. 2025 Jul 29;16:1630843. doi: 10.3389/fphar.2025.1630843 (PMC12339429; doi:10.3389/fphar.2025.1630843)
Supplement: Supplementary file 1 [file DataSheet1.zip › The data involved in the research - 2/Volcano map/JADER-data.xlsx]

## Sheet: SHEET1
PT	a	b	c	d	ROR
	25	4063	24993	4199103	1.03
	6	4082	6019	4218077	1.03
	7	4081	6722	4217374	1.08
	7	4081	6518	4217578	1.11
	39	4049	35852	4188244	1.13
	17	4071	15342	4208754	1.15
	93	3995	83076	4141020	1.16
	6	4082	5337	4218759	1.16
	15	4073	12629	4211467	1.23
	6	4082	5043	4219053	1.23
	13	4075	10580	4213516	1.27
	37	4051	28938	4195158	1.32
	12	4076	9159	4214937	1.35
	9	4079	6721	4217375	1.38
	30	4058	22013	4202083	1.41
	29	4059	21220	4202876	1.42
	9	4079	6487	4217609	1.43
	23	4065	16580	4207516	1.44
	4	4084	2852	4221244	1.45
	4	4084	2860	4221236	1.45
	6	4082	4043	4220053	1.53
	20	4068	13436	4210660	1.54
	11	4077	7356	4216740	1.55
	5	4083	3339	4220757	1.55
	4	4084	2633	4221463	1.57
	12	4076	7877	4216219	1.58
	4	4084	2583	4221513	1.6
	13	4075	8311	4215785	1.62
	5	4083	3133	4220963	1.65
	30	4058	18705	4205391	1.66
	9	4079	5593	4218503	1.66
	5	4083	3108	4220988	1.66
	12	4076	7425	4216671	1.67
	19	4069	11688	4212408	1.68
	77	4011	46744	4177352	1.72
	4	4084	2380	4221716	1.74
	4	4084	2363	4221733	1.75
	6	4082	3528	4220568	1.76
	7	4081	3964	4220132	1.83
	60	4028	33622	4190474	1.86
	4	4084	2123	4221973	1.95
	6	4082	3166	4220930	1.96
	9	4079	4588	4219508	2.03
	5	4083	2321	4221775	2.23
	6	4082	2727	4221369	2.28
	16	4072	7059	4217037	2.35
	7	4081	3014	4221082	2.4
	4	4084	1653	4222443	2.5
	9	4079	3612	4220484	2.58
	17	4071	6764	4217332	2.6
	5	4083	1887	4222209	2.74
	4	4084	1497	4222599	2.76
	11	4077	4087	4220009	2.79
	4	4084	1465	4222631	2.82
	4	4084	1384	4222712	2.99
	25	4063	8630	4215466	3.01
	5	4083	1669	4222427	3.1
	7	4081	2234	4221862	3.24
	5	4083	1547	4222549	3.34
	30	4058	9295	4214801	3.35
	7	4081	2104	4221992	3.44
	8	4080	2347	4221749	3.53
	4	4084	1168	4222928	3.54
	4	4084	1137	4222959	3.64
	16	4072	4501	4219595	3.68
	4	4084	1116	4222980	3.71
	6	4082	1646	4222450	3.77
	6	4082	1627	4222469	3.81
	6	4082	1628	4222468	3.81
	8	4080	2156	4221940	3.84
	9	4079	2292	4221804	4.06
	4	4084	1012	4223084	4.09
	9	4079	2187	4221909	4.26
	4	4084	964	4223132	4.29
	6	4082	1418	4222678	4.38
	12	4076	2720	4221376	4.57
	30	4058	6806	4217290	4.58
	4	4084	894	4223202	4.63
	5	4083	1097	4222999	4.71
	5	4083	1081	4223015	4.78
	10	4078	2160	4221936	4.79
	7	4081	1471	4222625	4.92
	5	4083	1052	4223044	4.92
	6	4082	1251	4222845	4.96
	8	4080	1617	4222479	5.12
	6	4082	1194	4222902	5.2
	8	4080	1566	4222530	5.29
	9	4079	1720	4222376	5.42
	54	4034	10339	4213757	5.46
	9	4079	1684	4222412	5.53
	13	4075	2400	4221696	5.61
	6	4082	1106	4222990	5.61
	9	4079	1608	4222488	5.79
	7	4081	1248	4222848	5.8
	5	4083	889	4223207	5.82
	5	4083	816	4223280	6.34
	6	4082	971	4223125	6.39
	70	4018	10693	4213403	6.86
	7	4081	1044	4223052	6.94
	22	4066	3283	4220813	6.96
	13	4075	1869	4222227	7.21
	14	4074	1885	4222211	7.7
	10	4078	1224	4222872	8.46
	14	4074	1695	4222401	8.56
	4	4084	446	4223650	9.28
	7	4081	770	4223326	9.41
	25	4063	2695	4221401	9.64
	5	4083	529	4223567	9.78
	9	4079	893	4223203	10.43
	6	4082	580	4223516	10.7
	7	4081	638	4223458	11.35
	7	4081	600	4223496	12.07
	10	4078	823	4223273	12.58
	6	4082	475	4223621	13.07
	37	4051	2853	4221243	13.51
	6	4082	459	4223637	13.53
	8	4080	591	4223505	14.01
	8	4080	582	4223514	14.23
	5	4083	331	4223765	15.63
	17	4071	1118	4222978	15.77
	17	4071	1077	4223019	16.37
	4	4084	251	4223845	16.48
	7	4081	413	4223683	17.54
	20	4068	1156	4222940	17.96
	4	4084	220	4223876	18.8
	6	4082	328	4223768	18.93
	4	4084	213	4223883	19.42
	5	4083	256	4223840	20.2
	19	4069	964	4223132	20.46
	5	4083	245	4223851	21.11
	7	4081	340	4223756	21.31
	7	4081	298	4223798	24.31
	5	4083	211	4223885	24.51
	7	4081	275	4223821	26.35
	4	4084	151	4223945	27.4
	5	4083	148	4223948	34.95
	5	4083	131	4223965	39.49
	16	4072	415	4223681	39.99
	6	4082	145	4223951	42.82
BRAIN NEOPLASM	27	4061	597	4223499	45.88
	5	4083	73	4224023	70.86
	4	4084	57	4224039	72.58
	23	4065	301	4223795	79.4
	4	4084	52	4224044	79.56
	8	4080	101	4223995	82
	14	4074	172	4223924	84.39
	13	4075	159	4223937	84.75
	5	4083	61	4224035	84.8
	6	4082	70	4224026	88.7
	4	4084	43	4224053	96.21
	8	4080	84	4224012	98.6
	14	4074	142	4223954	102.22
