# Supplementary material for: Recombinant human growth hormone and brain neoplasm association: a pharmacovigilance and Mendelian randomization analysis based on US FAERS, Japanese JADER, and Canadian CVARD
Source: Front Pharmacol. 2025 Jul 29;16:1630843. doi: 10.3389/fphar.2025.1630843 (PMC12339429; doi:10.3389/fphar.2025.1630843)
Supplement: Supplementary file 1 [file DataSheet1.zip › The data involved in the research - 2/Volcano map/火山图代码.R]

install.packages("ggrepel")
library(data.table)
library(ggplot2)
library(readxl)
library(ggrepel)
library(readr)
library(ggplot2)
library(ggrepel)
library(dplyr)
######
setwd("C:/Users/徐寅鹏/Desktop/火山图")
list.files()
info<-read_xlsx("信号值结果3.xlsx")


setDT(info)

apply(info[,.(a,b,c,d)],1,function(x)
{
  matrix(x,nrow=2)->inter
  chisq.test(inter)$p.value
})->pvalues

info[,pvalue:=pvalues]
info[,adjustedP:=p.adjust(pvalue,method='fdr')]
info[,log2ror:=log2(ROR)]
info[,direction:=as.character(sign(log2ror))]
data <- info
data$logpadj <- -log10(data$adjustedP)
data <- data%>%rename(case=a)
pp <- ggplot(data,aes(x=log2ror,y=logpadj))+
  geom_point(aes(color=case),size=1.5)+
  geom_label_repel(aes(label=PT,color=case),max.overlaps = 100)+
  scale_color_gradient(low="#45BDD8",high="#E24E3A")+
  labs(x="log ROR",y="-log(p-adjust)",color="log(Number of Cases)")+
  geom_vline(xintercept = 0,lty=2,col ="black",lwd=0.8)+ #logFC分界线
  geom_hline(yintercept=-log10(0.05),lty=2,col = "black",lwd=0.8)+
  theme_bw()+scale_y_continuous(limits = c(0, 100))

ggsave('volcano.png',pp,dpi=600,width=10,height=10)
